# Supplementary material for: A comparison of intensive vs. light-touch quality improvement interventions for maternal health in Uttar Pradesh, India
Source: BMC Health Serv Res. 2020 Dec 4;20:1121. doi: 10.1186/s12913-020-05960-6 (PMC7716449; doi:10.1186/s12913-020-05960-6)
Supplement: Supplementary file 3 — Additional file 3. [file 12913_2020_5960_MOESM3_ESM.xlsx]

## Sheet: survey
Hindi	English
.
Basic	Basic
1. पहचानसंख्या	1. Identification number
2. तिथि	2. Date
3.1 साक्षात्कारकर्ता का नाम	3.1 Interviewer's name
3.2 साक्षात्कारकर्ता का संख्या	3.2 Interviewer's number
4. प्रतिवादी की संख्या:	4. Respondent's number:
5. प्रतिवादी के मुहल्ला / गाँव का नाम	5. Respondent's neighborhood/Village (Name):
6. जिला संख्या	6. District number
7. स्वास्थ सुविधा केंद्र (नाम)	7. Health Facility (Name)
8. स्वास्थ सुविधा केंद्र (संख्या)	8. Health Facility (Number)
9. स्वास्थ सुविधा केंद्र का ब्लाक (ब्लाक का नाम)	9.Facility Consitituency (Block Name)
10. स्वास्थ सुविधा केंद्र का ब्लाक (ब्लाक का नंबर)	10. Facility Consitituency (Block Number)
11. प्रतिभागी सहमति प्रक्रिया - नई जननीयों का सर्वेक्षण (गवाह की उपस्तिथि में) इस जाँच से हम आप जैसी महिलाओं को प्रसव और प्रसव-पूर्व के दौरान मिलि देखभाल के अनुभवों को समझने का प्रयास कर रहे हैं। अगर आप इस अध्ययन का हिस्सा बनने के लिए सेहमत हैं तो हम आपसे दो सर्वे पूरे करने के लिए कहेंगे। पहला सर्वे हमारे सहयोगी एक निजी स्थान पर आमने -सामने बैठ कर पूरा करेंगे और दूसरा सर्वे टेलीफोन की सहायता से 5…	11. Witnessed Informed Consent of the participant (Delivery Services) We are carrying out a study to understand about the care that you have received when you delivered your child in the health facility. If you agree to take part, we would interview you about your delivery experiences, and the nature of care you have received when you delivered your baby here. We may also follow up with you on ph…
अब हम सामाजिक जनसांख्यिकीय अनुभाग में प्रवेश करेंगे ?	Now we will start with Socio-Demographic Information
.
1. पिछले जन्मदिन पे आप कितने साल की हुईं ?	1. How old were you at your last birthday?
2. क्या आप शादी शुदा है?	2. Whar is your current marital status?
3. आपका विवाह किस उम्र में हुआ था?	3. How old were you when you first got married?
4. क्या आप पढ़/लिख सकती हैं ?	4. Can you read/write?
5. आपने किस कक्षा तक पढाई की है?	5. What is the highest grade/class that you completed at school?
6. आपने कुल कितने साल की पढाई पूरी की है ?	6. How many years of school have you completed in total ?
7. क्या आप कोई ऐसा काम करती है जिस से आपको आय हो?	7. Do you do any work for which you are paid in cash?
8.1 आप क्या काम करती हैं ? (क्या आप बेरोजगार या गृहिणी हैं ?)	8.1 What is your current occupation? (Are you Unemployed/homemaker?)
8.2आप क्या काम करती हैं?	8.2 What is your current occupation?
8.3 आप क्या काम करती हैं ? अन्य (स्पष्ट करे)	8.3 What is your current occupation? Other (Specify)
9.1 उल्लिखित सभी स्रोतों से आप महीने में कितना कमा लेती है?	9.1 About how much did you earn in a month from all sources?
9.2 उल्लिखित सभी स्रोतों से आप महीने में कितना कमा लेती है? (Rs.)	9.2 About how much did you earn in a month from all sources? (Rs.)
10.1 आपके पति क्या काम करते है? आपको पता है ?	10.1 What is your husband's occupation? Do you know?
10.2 आपके पति क्या काम करते है?	10.2 What is your husband's occupation?
10.3 आपके पति क्या काम करते है? अन्य (स्पष्ट करे)	10.3 What is your husband's occupation? Other (Specify)
11.1 आपके पति महीने में कितना कमाते हैं?	11.1 About how much does he earn in a month from all sources?
11.2 आपके पति महीने में कितना कमाते हैं? (Rs.)	11.2 About how much does he earn in a month from all sources? (Rs.)
12.1 आपकी कुल घरेलू आय क्या है ? (महीना)	12.1 What is your total household income? (monthly)
12.2 आपकी कुल घरेलू आय क्या है ?(महीना )	12.2 What is your total household income? (monthly)
13.1 क्या आपके पास कोई भी पहचान पत्र हैं ?	13.1 Do you have a form of valid identity proof?
13.2 क्या आपके पास कोई पहचान पत्र है? (कौन कौन से पहचान पत्र है ?)	13.2 Do you have a form of valid identity proof? (Specify)
13.3 क्या आपके पास कोई पहचान पत्र है? अन्य (स्पष्ट करें)	13.3 Do you have a form of valid identity proof? Other (Specify)
14.1 आपका धर्म क्या है?	14.1 What is your religion?
14.2 आपका धर्म क्या है? - अन्य	14.2 What is your religion? - Other
15.1 आप किस जाती या जन - जाती में शामिल हैं?	15.1 To what tribe/caste do you belong?
15.2 आप किस जाती या जन - जाती में शामिल हैं? अन्य (स्पष्ट करें)	15.2 To what tribe/caste do you belong? Other (Specify)
16.1 क्या आप इस जिले में पैदा हुए थे?	16.1 Were you born in this district?
16.2 आप कौन से जिले से आई है? (नाम लिखें)	16.2 If not; which district have you come from? (Write Name)
जिला	District
17.1 आप इस जिले में कब से हैं ?	17.1 How long have you been in this area?
17.2 ऊपर भरी अवधि की इकाई बताएं|	17.2 Mention days/weeks/months/years of the digit entered in the previous question
अब हम 'गर्भावस्था और प्रसव का इतिहास' अनुभाग में प्रवेश करेंगे ?	Now I would like to ask you about all the pregnancies you have had in your life
.
18. आप कुल कितनी बार गर्भवती रह चुकी हैं ? उन गर्भावस्था के बारे में भी बताएं जब आपका आकस्मिक गर्भपात हुआ था, या आपने करवाया था | (गर्भावस्था)	18. How many pregnancies have you had in your lifetime, including pregnancies that were ended spontaneously or by someone? (Pregnancy)
19. जब आप पहली बार गर्भवती बनी, आपकी क्या उम्र थी? (साल में)	19. How old were you when you became pregnant the first time?
20. कुछ महिलाओं का बच्चा अपने आप गिर जाता है. क्या आपका बच्चा कभी गिरा है? (miscarriage)	20. Some women lose their pregnancy spontaneously, that is they have a miscarriage. Have you ever had a miscarriage? (miscarriage)
21. आपका बच्चा कितनी बार गिर चूका है?	21. How many miscarriages have you had in your lifetime?
22. कईं बार महिलाओं के पास बच्चा पैदा करने के लिए पैसा नहीं होता, या उनका पति और बच्चे नहीं चाहता, ऐसे मैं उन्हें गर्भपात (abortion) कराना पड़ता है। क्या आपने कभी गर्भपात करा है, या किसी और से करवाया है?	22. Women sometimes take steps to end their pregnancy, because they find themselves pregnant when they do not want to be, or they dont have enough money, or when it is difficult for them to continue with their pregnancy because of opposition from their husband, partner, relatives or others. Have you ever been in a situation when you or someone else have had to do something to end your pregnancy?
23. आपने कितनी बार गर्भपात करें/कराएं हैं?	23. How many pregnancies have ended this way in your lifetime?
24. आपने कितनी बार बच्चों को जन्म दिया है? (बार)	24. How many many times have you given birth in total?
25. कईं महिलाओं के बच्चों का मृत जन्म होता है? क्या ऐसा कभी आप के साथ भी हुआ है?	25. Some women have stillbirths, that is, they give birth to a dead child. Have you ever had a still birth?
26. आपके साथ ऐसा कितनी बार हो चूका है? (stillbirths)	26. How many stillbirths have you had in your lifetime? (stillbirths)
27. क्या आपने कभी बच्चे को जन्म दिया है, जिसकी बाद में मृत्यु हो गयी हो?	27. Have you ever given birth to a baby that was born alive but later died?
28. ऐसा कितनी बार हुआ है? (बच्चा)	28. How many babies have you had that later died?
29. अभी आपके कितने बच्चे हैं?	29. How many children do you currently have?
अब हम 'यदि एक गर्भावस्था से अधिक' अनुभाग में प्रवेश करेंगे ?	Now we will start with 'more than one pregnancies' section of the survey.
.
33. जब आप पहले गर्भवती थीं, क्या आप प्रसव के पूर्व विशेष देखभाल के लिए स्वास्थ्य केंद्र गयीं थीं?	33. Did you attend antenatal care for your first/any of your pregnancies?
34. क्या आपके अन्य बच्चे स्वास्थ्य केंद्र में पैदा हुए थे?	34. Did you deliver in a health facility for any of your pregnancies?
अब हम 'आपके हाल ही के गर्भावस्था' अनुभाग में प्रवेश करेंगे ?	Now I am going to ask you questions about your most recent pregnancy
.
35. क्या आपने हाल ही के गर्भधारण के लिये प्रसव के पूर्व विशेष देखभाल प्राप्त करी थी?	35. During your most recent pregnancy, did you attend any antenatal care visits?
36.1 आपने किसको दिखाया था?	36.1 Who did you see?
36.2 आपने किसको दिखाया था? अन्य (स्पष्ट करें)	36.2 Who did you see? (specify)
37.1 आपने इस गर्भावस्था के लिए कहा से प्रसव पूर्व देखभाल प्राप्त किया था?	37.1 Where did you receive antenatal care for this pregnancy?
37.2 सार्वजनिक क्षेत्र - अन्य (स्पष्ट करें)	37.2 Public Sector - Other (Specify)
37.3 निजी चिकित्सा क्षेत्र - अन्य (स्पष्ट करें)	37.3 Private Sector - Other (Specify)
37.4 अन्य (स्पष्ट करें)	37.4 Other (Specify)
38.1 आप कितने माह की गर्भवती थीं जब आप पहली बार इस गर्भावस्था के लिए प्रसव पूर्व देखभाल प्राप्त कर रहे थे?	38.1 How many months pregnant were you when you first received antenatal care for this pregnancy?
38.2 आप कितने माह की गर्भवती थीं जब आप पहली बार इस गर्भावस्था के लिए प्रसव पूर्व देखभाल प्राप्त कर रहे थे? (माह)	38.2 How many months pregnant were you when you first received antenatal care for this pregnancy? (Months)
39. कितनी बार आपने इस गर्भावस्था के दौरान प्रसव पूर्व देखभाल प्राप्त किया?	39. How many times did you receive antenatal care during this pregnancy?
40. किसी भी समय, अपनी गर्भावस्था के दौरान आपको कोई भी समस्या हुई थी?	40. At any time, during your pregnancy did you suffer from any problems?
41.1 आपको क्या समस्या हुई?	41.1 IF YES: What problems did you have?
41.2 आपको क्या समस्या हुई? - अन्य (स्पष्ट करें)	41.2 What problems did you have? Other (Specify)
42. क्या आप इन सब समस्याओं के लिए किसी से मिली थी?	42. Did you see anyone about this (these) problems?
43.1 आपने इन समस्याओं के लिए किनसे परामर्श लिया था?	43.1 Who did you see for the problems you had?
43.2 आपने इन समस्यायों के लिए किनसे परामर्श लिया था ? अन्य	43.2 Who did you see about the problems you had? Other
44.1 आपने प्रसब के लिए यह स्वास्थ्य केंद्र क्यों चुना?	44.1 Why did you choose this facility for your delivery?
44.2 आपने प्रसब के लिए यह स्वास्थ्य केंद्र क्यों चुना? अन्य (स्पष्ट करें)	44.2 Why did you choose this facility for your delivery? Other (Specify)
45.1 आप इस स्वास्थ्य केंद्र तक कैसे पहुंचीं ?	45.1 How did you get to this health facility?
45.2 आप इस स्वास्थ्य केंद्र तक कैसे पहुंचीं ? अन्य (स्पष्ट करें)	45.2 How did you get to this health facility? Other (Specify)
समय	Time
46.1 आपको यहाँ तक आने में कितना समय लगा ?	46.1 About how much time did it take you to get to this facility from where you live?
46.2 उपर भरी अवधि की इकाई बताएं |	46.2 Select minute/hour for the digit entered in the previous question
47. आपको क्या लगता है की, आपको स्वास्थ्य केंद्र पहुँचने के लिए कितना समय लगता है? क्या आप कहंगे की यह बहुत कम, थोड़ा सा, कुछ हद तक है, या बहुत ज्यादा है?	47. How do you feel about the amount of time it takes you to get to the health facility? Will you say it is very short, a little long, somewhat long, or very long?
48.1क्या आपने यहां तक पहुँचने के लिए परिवहन के लिए पैसे दिए थे?	48.1 Did you pay any money for transportation?
48.2 कितने पैसे दिए ? (Rs.)	48.2 If yes, how much did you pay? (Rs.)
49. स्वास्थ्य केंद्र तक पहुंचने के लिए परिबहन पाना आपके लिए कितना आसान है? क्या आप कहेंगे बहुत आसान, आसान, मुश्किल और बहुत मुश्किल?	49. How easy is it for you to get transportation to the health facility? Would you say it is very easy, easy, difficult, or very difficult?
50. स्वास्थ्य केंद्र तक पहुंचने के लिए परिबहन का खर्च उठाना आपके लिए कितना आसान है? क्या आप कहेंगे बहुत आसान, आसान, मुश्किल और बहुत मुश्किल?	50. How easy is it for you to pay for transportation to the health facility? Would you say it is very easy, easy, difficult, or very difficult?
51. क्या इस स्वास्थ्य केंद्र में प्रसव देखभाल मुफ्त में उपलब्ध है?	51. Is delivery care free in this facility?
52.1 क्या आप अपने डिलीवरी करने के लिए स्वास्थ्य प्रदाता को कोई पैसा दिया था?	52.1 Did you pay any money to the health provider for delivery of your baby?
52.2 कितने पैसे दिए ?	52. 2 How much did you pay?
53. क्या आपके बच्चे के लिंग की वजह से आपको ज्यादा या कम पैसा देना पड़ा?	53. Was the amont you paid dependent on the sex of the baby you had ?
54.1 क्या आपने किसी भी दवाई के लिए कुछ भी पैसे का भुगतान किया था?	54.1 Did you pay any money for any drugs?
54.2 आपने कितने पैसे दिए ? (Rs.)	54.2 How much did you pay? (Rs.)
55.1 क्या आपने परीक्षण या आपूर्ति के लिए किसी भी पैसे का भुगतान किया था?	55.1 Did you pay any money for tests or supplies?
55.1 कितने पैसे दियें ? (Rs.)	55.1 How much did you pay? (Rs.)
56. अपनी देखभाल के लिए और दवाइयों/टेस्ट के लिए खर्च उठाना आपके लिए कितना आसान है? क्या यह बहुत आसान है, आसान है, मुश्किल है, बहुत कठिन है?	56. How easy is it for you to get money to buy what you need for your delivery and pay for services at the health facility? Would you say it is very easy, easy, difficult, or very difficult?
57. क्या आपको यहां डिलीवरी कराने के लिए पैसे मिलेंगे (जननी सुरक्षा योजना)?	57. Did/will you receive a cash incentive to deliver in this facility ( Janani Suraksha Yojana)?
अब हम 'संप्रेक्षण' अनुभाग में प्रवेश करेंगे ? (Referral)	Now we will start with 'Referral' section of the survey.
.
58. बच्चा होने के समय क्या आपको कभी भी एक जगह से दूसरी जगह जाने को कहा गया था?	58. Were you at any point during labor and delivery referred from one place to another?
59.1 ऐसा क्यों कहा गया था?	59.1 Why were you referred?
59.2 Why were you referred?/ऐसा क्यों कहा गया था? बच्चा होने के समय अन्य उलझनें (स्पष्टकरें)	59.2 Why were you referred? Other (Specify)
60.1 आपको कैसी जगह से जाने को कहा गया था?	60.1 What type of place were you referred from?
60.1.1 आपको कैसी जगह से जाने को कहा गया था? - अन्य सरकारी(स्पष्टकरें)	60.1.1 What type of place were you referred from? - Other Government facility (Specify)
60.1.2 आपको कैसी जगह से जाने को कहा गया था? -मोबाइल क्लिनिक Private/अन्य निजी ( स्पष्टकरें)	60.1.2 What type of place were you referred from? - Mobile clinic/Other Private facility (Specify)
60.1.3 आपको कैसी जगह से जाने को कहा गया था? - अन्य निजी(स्पष्टकरें)	60.1.3 What type of place were you referred from? - Other Private facility (Specify)
60.1.4 आपको कैसी जगह से जाने को कहा गया था? अन्य (स्पष्टकरें)	60.1.4 What type of place were you referred from? - Other (Specify)
60.2 क्या आप इसी केंद्र में रेफर हुए थें ?	60.2 Were you referred to this facility?
61.1 आपको कौन सी दूसरी जगह जाने के लिए कहा गया था?	61.1 What type of place were you referred to?
61.2 आपको कौन सी दूसरी जगह जाने के लिए कहा गया था? /अन्य सरकारी(स्पष्टकरें)	61.2 What type of place were you referred to? - Other Government facility (Specify)
61.3 आपको कौन सी दूसरी जगह जाने के लिए कहा गया था? - अन्य निजी ( स्पष्टकरें)	61.3 What type of place were you referred to? - Other Private facility (Specify)
61.4 आपको कौन सी दूसरी जगह जाने के लिए कहा गया था? - अन्य (स्पष्टकरें)	61.4 What type of place were you referred to? - Other (Specify)
62. क्या इस दूसरी जगह जाने के लिए परिवहन आसानी से मिल गया था?	62. Was transportation readily available to reach this other facility?
63.1 आप इस दूसरी जगह कैसे पहुंचीं?	63.1 How did you get to the facility you were referred to?
63.2 आप इस दूसरी जगह कैसे पहुंचीं? Other/अन्य (स्पष्टकरें)	63.2 How did you get to the facility you were referred to? - Other (Specify)
64. इस परिवहन का इंतेज़ाम किसने किया था?	64. Who arranged for the tranportation?
अब हम 'सामाजिक सहायता और गोपनीयता' अनुभाग में प्रवेश करेंगे ?	Now we will start with 'Social support and privacy during labor and delivery' section of the survey.
.
65. क्या कोई आपके साथ घर से स्वास्थ्य केंद्र गया था?	65. Did anyone accompany you from home to the health facility?
66.1 आपके साथ कौन गया था?	66.1 Who accompanied you?
66.2 आपके साथ कौन गया था? अन्य (स्पष्टकरें)	66.2 Who accompanied you? - Other (Specify)
67. क्या कोई आपके साथ पसब के कमरे मैं उपस्थित थे?	67. Did anyone stay with you in the delivery room?
68. क्या आप चाहते थे की प्रसब के दौरान कोई आपके साथ उपस्थित रहे?	68. Do you wanted anyone to stay with you in the delivery room?
69. आप प्रसब के समय उस कमरे मैं किसकी उपस्थिति चाहते थे?	69. Who did you want to stay in the delivery room with you?
69.1 आप प्रसब के समय उस कमरे मैं किसकी उपस्थिति चाहते थे? अन्य (स्पष्टकरें)	69.1 Who did you want to stay in the delivery room with you? Other (Specify)
अब हम 'आपको मिले सुभिधाओं के' अनुभाग में प्रवेश करेंगे ?	Now, I am going to ask a few questions about other types of support you received in the facility and who provided this support.
.
70.1 प्रसव के पहले/बाद कौन आपके लिए पानी या खाना लाए ?	70.1 Who brought you food or water before/after delivery?
70.2 प्रसव के पहले/बाद कौन आपके लिए पानी या खाना लाए ? अन्य	70.2 Who brought you food or water before/after delivery? - Other (Specify)
71.1 स्वास्थ्य प्रदाताओं के साथ बात करने में मदद की	71.1 Who helped you speak to the provider?
71.2 स्वास्थ्य प्रदाताओं के साथ बात करने में मदद की - अन्य	71.2 Who helped you speak to the provider? - Other (Specify)
72.1 आप और आपके बच्चे साथ क्या हो रहा है उसके बारे में जानकारी दी	72.1 Gave you information about what was happening with you or your baby
72.2 आप और आपके बच्चे साथ क्या हो रहा है उसके बारे में जानकारी दी ? अन्य	72.2 Gave you information about what was happening with you or your baby - Other (Specify)
73.1 सहायता प्रदान की (प्रसव पीड़ा के दौरान, सांस लेने में, तकनीक)	73.1 Provided support (with labor, breathing, techniques, strategies)
73.2 सहायता प्रदान की (प्रसव पीड़ा के दौरान, सांस लेने में, तकनीक - अन्य	73.2 Provided support (with labor, breathing, techniques, strategies) - Other (Specify)
74.1 प्रोत्साहन और मार्गदर्शन प्रदान किया	74.1 Provided encouragement or guidance
74.2 प्रोत्साहन और मार्गदर्शन प्रदान किया | अन्य	74.2 Provided encouragement or guidance - Other (Specify)
75. क्या लेबर रूम में पर्दे, दीवार, या कुछ और था जो आपको अन्य महिलाओं से अलग कर रहे थे?	75. Were there curtains, a wall, or something else separating you and other women in the labor room?
अब हम 'प्रसव बाद दी गयी देखभाल' अनुभाग में प्रवेश करेंगे ?	Now we will start with your experience of 'postpartum care' at the facility
.
76.1 स्वाथ्य केंद्र पहुंचने से पहले आप कितने समय प्रसव पीड़ा में थीं?	76.1 How long were you in labor before you reached the health facility?
76.2 कितने घंटे लगें ?	76.2 How many hours?
77. दिन के कौन से समय आप केंद्र मैं पहुंचे?	77. What time of the day did you arrive at the health facility?
G_test_waittime
78.1 जब आप स्वास्थ्य सुविधा में पहुंचे, स्वास्थ्य प्रदाता से पहली बार जांच कराने के लिए आपको कितना समय इंतज़ार करना परा ?	78.1 When you arrived in the health facility, about how long did you wait before you were first examined by a health provider?
78.2 ऊपर भरी अवधि की इकाई बताएं|	78.2 Select Hours/minutes for the response entered in the previous question
79.1 बच्चे की प्रसब के दौरान आपको किसने सहायता प्रदान की?	79.1 Who assisted with the delivery of your baby?
79.2 बच्चे की प्रसब के दौरान आपको किसने सहायता प्रदान की? - अन्य	79.2 Who assisted with the delivery of your baby? - Other
80.मुख्य प्रदाता आदमी या औरत थी ?	80. Was the main provider a man or woman?
अब हम 'आपके स्वास्थ्य केंद्र पहुँचने के एक घंटे के भीतर' के अनुभाग में प्रवेश करेंगे ?	Now we will start with 'Within an hour of your arrival at the health facility' section of the survey
.
81. क्या किसी स्वास्थ्य सहयोगी ने आपसे आपकी तबीयत के बारे में पूछा/ या आपसे पुछा यदि आपको कोई कठिनाई ही रही है?	81. Did the health provider ask you questions about how you were feeling or about any problems you were having?
82. क्या किसी स्वास्थ्य सहयोगी ने आपसे पुछा कि क्या आपको सर दर्द हो रहा है, या आपकी दृष्टि धुंधली है?	82. Did a health provider ask if you had experienced headaches or blurred vision?
83. क्या किसी स्वास्थ्य सहयोगी ने आपसे पुछा कि क्या आपके योनि से खून निकल रहा है?	83. Did a health provider ask if you had experienced vaginal bleeding?
84. क्या किसी स्वास्थ्य सहयोगी ने आपसे पुछा कि क्या आपका पानी निकल रहा है और कब से?	84. Did a health provider ask if your water had broken and for how long?
85. क्या किसी स्वास्थ्य सहयोगी ने आपसे पुछा कि क्या आपके पास उन के लिए कोई प्रश्न हैं?	85. Did a health provider ask if you had any questions?
86. क्या किसी स्वास्थ्य सहयोगी ने आपकी जाँच की थी?	86. Did a health provider examine you?
87. क्या किसी स्वास्थ्य सहयोगी ने आपके खून के दबाव (ब्लडप्रेशर) की जाँच की थी?	87. Did a health provider check your blood pressure?
88. क्या किसी स्वास्थ्य सहयोगी ने आपके नाड़ी (पल्स) की जाँच की थी?	88. Did a health provider check your pulse rate?
89. क्या किसी स्वास्थ्य सहयोगी ने आपके संकुचन (कंट्रक्शन्स) का जाँच किया था?	89. Did a health provider time your contractions?
90. क्या किसी स्वास्थ्य सहयोगी ने आपके बच्चे के दिल की धड़कन की जाँच की थी?	90. Did a health provider check your baby's heart beat?
91. क्या किसी स्वास्थ्य सहयोगी ने आपकी योनि की जाँच की थी?	91. Did a health provider perform a vaginal examination on you?
**** प्रसव पीड़ा के दौरान ****	Now we will start with 'procedures during labour' section of the survey.
92.1 आपको स्वास्थ्य केंद्र आए कितना समय हुआ था जब आपको बच्चा हुआ ?	92.1 About how long were you in the facility before you delivered your baby?
92.2 कितने घंटे तक ?	92.2 Duration in hours?
93. प्रसव पीड़ा या प्रसव के दौरान क्या कभी भी आपको अकेले छोड़ा गया था?	93. Were you left alone at any point during labour or delivery?
अब हम 'प्रसव पीड़ा के दौरान' अनुभाग में प्रवेश करेंगे ?	Now we will start with 'procedures during labour' section of the survey.
.
94.1 स्वास्थ्य केंद्र पहुचने के बाद प्रारम्भिक जाच के उपरांत क्या किसी स्वास्थ्य सहयोगी ने आपकी कभी भी प्रसव के समय बीपी (ब्लड प्रैशर) की जाच की ?	94.1 Apart from the intial examination when you arrived at the health facility, did a health provider at any other time check your blood pressure during your labour?
94.2 स्वास्थ्य केंद्र पहुचने के बाद प्रारम्भिक जाच के उपरांत क्या किसी स्वास्थ्य सहयोगी ने आपकी कभी भी प्रसव के समय नाड़ी (पल्स) की जाच की ?	94.2 Apart from the intial examination when you arrived at the health facility, did a health provider at any other time check your pulse rate during your labour?
94.3 स्वास्थ्य केंद्र पहुचने के बाद प्रारम्भिक जाच के उपरांत क्या किसी स्वास्थ्य सहयोगी ने आपकी कभी भी प्रसव के समय संकुचन (कंट्रक्शन्स) की जाच की ?	94.3 Apart from the intial examination when you arrived at the health facility, did a health provider at any other time check your contraction during your labour?
94.4 स्वास्थ्य केंद्र पहुचने के बाद प्रारम्भिक जाच के उपरांत क्या किसी स्वास्थ्य सहयोगी ने आपकी कभी भी प्रसव के समय आपके बच्चे के दिल की धड़कन की जाँच की ?	94.4 Apart from the intial examination when you arrived at the health facility, did a health provider at any other time check your baby's heart beat during your labour?
94.5 - स्वास्थ्य केंद्र पहुचने के बाद प्रारम्भिक जाच के उपरांत क्या किसी स्वास्थ्य सहयोगी ने आपकी कभी भी प्रसव के समय आप की योनि की जाँचकी जाच की ?	94.5 Apart from the intial examination when you arrived at the health facility, did a health provider at any other time perform vaginal examination on you during your labour?
.
95. क्या किसी भी समय प्रसव के दौरान आपको अन्य कोई समस्या हुई थी?	95. At any time just during the delivery did you suffer from any problems?
96. आपको कौन कौन सी समस्याएं हुई थी? अन्य कोई?	96. IF YES: What problems did you have? Anything else?
96.1 आपको कौन कौन सी समस्याएं हुई थी? अन्य कोई? - अन्य (स्पष्ट करें)	96.1 IF YES: What problems did you have? Anything else? - Other (specify)
97.1 प्रसव पीड़ा या प्रसव के दौरान आपको निम्नलिखित में से क्या प्राप्त हुआ था? - Intravenous fluids (IV)/इंट्रावेनस (IV) फ्लूइड	97.1 Did you receive any of the following during labor or delivery? - Intravenous fluids
97.2 प्रसव पीड़ा या प्रसव के दौरान आपको निम्नलिखित में से क्या प्राप्त हुआ था? रक्त ट्रांस्फुसीओं (blood transfusion)	97.2 Did you receive any of the following during labor or delivery? - blood transfusion
97.3 प्रसव पीड़ा या प्रसव के दौरान आपको निम्नलिखित में से क्या प्राप्त हुआ था? - दर्द की दवाई	97.3 Did you receive any of the following during labor or delivery? - pain medications
97.4 प्रसव पीड़ा या प्रसव के दौरान आपको निम्नलिखित में से क्या प्राप्त हुआ था? - दर्द की दवाई के इलावा कोई और दवाई	97.4 Did you receive any of the following during labor or delivery? - other medications besides pain medications
98. क्या आपके बच्चे को किसी उपकरण की सहायता के साथ निकाला गया था?	98. Were Instruments used to get your baby out (Forceps)
99. क्या आपका बच्चा शल्यक्रिया (caesarian section) के द्वारा हुआ था?	99. Was your baby delivered by caesarean section?
99.1 क्या आपका बच्चा 9 महीने से पहले हुआ था ?	99.1 Was your baby delivered before 9 months of pregnancy?
99.2 बच्चे का वज़न कितना था ? (किलोग्राम)	99.2 How much did your baby weigh at the time of birth? (Kilogram)
100. बच्चा होने के तुरंत बाद क्या उसे आपके पेट या छाती पर रख्खा गया था?	100. Was your baby put on your abdomen or chest as soon as it was born?
101. बच्चा होने के बाद क्या किसी स्वास्थ्य सहयोगी ने आपके स्वास्थ्य की जाँच की थी?	101. After your baby was born, did any health care provider check on your health?
102.1 बच्चा होने के कितने समय बाद स्वास्थ्य सहयोगी ने आपके स्वास्थ्य की पहले बार जाँच की थी?	102.1 How long after delivery did the first check take place?
समय बाद	Duration in hours/days/weeks
102.2 बच्चा होने के कितने समय बाद स्वास्थ्य सहयोगी ने आपके स्वास्थ्य की पहले बार जाँच की थी?	102.2 How long after delivery did the first check take place?
102.3 ऊपर भरी अवधि की इकाई बताएं|	102.3 Mention hours/days/weeks for the value entered in the previous question
अब हम 'प्रसव के बाद की गयी प्रक्रियां' अनुभाग में प्रवेश करेंगे ?	Now we will start with 'Procedures after delivery' section of the survey.
.
103.1 बच्चा होने के दो घंटे के अंदर क्या स्वास्थ्य सहयोगी ने खून के दबाव (ब्लडप्रेशर) की जाँच	103.1 Within two hours of delivery did a health provider check your blood pressure?
103.2 बच्चा होने के दो घंटे के अंदर क्या स्वास्थ्य सहयोगी ने नाड़ी (पल्स) की जाँच	103.2 Within two hours of delivery did a health provider check your pulse?
103.3 बच्चा होने के दो घंटे के अंदर क्या स्वास्थ्य सहयोगी ने पेट की जाँच की	103.3 Within two hours of delivery did a health provider check your abdomen?
103.4 बच्चा होने के दो घंटे के अंदर क्या स्वास्थ्य सहयोगी ने पेरिनुएम (गुदा और योनि मुख के बीच का भाग/ Perineum) की जाँच की ?	103.4 Within two hours of delivery did a health provider check your perineum [area between vaginal opening and anus]?
103.5 बच्चा होने के दो घंटे के अंदर क्या स्वास्थ्य सहयोगी ने पैड (Pad) की जाँच, पता करने के लिए की कितना खून बहा है	103.5 Within two hours of delivery did a health provider check your pad for amount of bleeding?
103.6 बच्चा होने के दो घंटे के अंदर क्या स्वास्थ्य सहयोगी ने बच्चे की जाँच किया ?	103.6 Within two hours of delivery did a health provider examine your baby?
103.7 बच्चा होने के दो घंटे के अंदर क्या स्वास्थ्य सहयोगी ने जाचा की बच्चा माँ का दूध सही तरह पी रहा है ?	103.7 Within two hours of delivery did a health provider check if breastfeeding is going well?
अब हम 'प्रसवोत्तर' अनुभाग में प्रवेश करेंगे ?	Now we will start with 'post partum care' section of the survey.
.
104. क्या आपको प्रसवोत्तर वार्ड में अलग बिस्तर मिला था ?	104. Did you get a separate bed in the post-partum ward?
105. आप प्रसव के बाद जिस कमरे मैं थी क्या वहाँ पर्दे थे?	105. Were there curtains in the ward where you were after delivery?
106. क्या पुरुष वार्ड में स्वतंत्र रूप से प्रवेश कर सकते थे?	106. Could males enter freely in the ward?
107. क्या वहां 24 * 7 बिजली की व्यवस्था थी?	107. Was there provision for electricity 24*7?
108. क्या वहां बाथरूम मैं पानी की आपूर्ति के लिए 24 * 7 व्यवस्था थी?	108. Was there provision for water supply 24*7 in bathroom?
109. क्या भोजन केंद्र की तरफ से प्रदान किया जाता है?	109. Was food provided by the facility?
110. चिकित्सक वार्ड में आप की जाँच के लिए कितने बार आते थे?	110. How frequently did doctor visit you in the ward?
111. नर्स आपको देखने के लिए प्रसवोत्तर वार्ड मैं कितने बार आती थी?	111. How frequently did nurse visit you at post-natal ward?
112. क्या आपके जरूरत के समय कोई भी कर्मचारी सहायता के लिए उपलब्ध रहते थे?	112. When you needed whether any staff was available for assistance?
113. क्या आप अगले 6 महीने में कोई भी परिवार नियोजन की विधि उपयोग करने की योजना बना रहे हैं?	113. Are you planning to use a family planning method in the next 6 months?
113.1 क्या प्रसव के बाद आपको कॉपर-टी लगाया गया या आपका ऑपरेशन किआ गया ?	113.1 Did you undergo copper-t insertion or sterilization after your delivery?
113.2 क्या आप अगले 6 महीने में कोई अन्य परिवार नियोजन की तकनीक अपनाने वाली हैं ?	113.2 Are you going to use any other family planning method in the next 6 months?
113.3 आप 6 महीने में कौन सी तकनीक अपनाने वाली हैं, स्पस्ट करें |	113.3 In the next 6 months which family planning method are you planning to use? - Specify
114. जब आप परिवार नियोजन प्रक्रिया (आईयूडी / नसबंदी) के लिए गए थे, क्या स्टाफ ने आपकी सहमति ली थी?	114. When you underwent family planning procedure (IUD/sterilization)
.
115.1 बच्चा पैदा होने के बाद आपको केंद्र में कितना समय रहना पड़ा ?	115.1 How long have you been at the facility since the baby was born?
115.2 बच्चा पैदा होने के बाद आपको केंद्र में कितना समय रहना पड़ा ? (घंटे)	115.2 How long have you been at the facility since the baby was born? - Hours
116.1 आप और कितने समय तक रुकने की सोच रहे हैं या आपको और कितने समय रुकने के लिए कहा गया है?	116.1 How much longer are you planning or have you been told to stay at the facility?
समय	Duration
116.2 आप और कितने समय तक रुकने की सोच रहे हैं या आपको और कितने समय रुकने के लिए कहा गया है?	116.2 How much longer are you planning or have you been told to stay at the facility?
116.3 उपर भरी अवधि की इकाई बताएँ |	116.3 Specify hours/days/weeks for the value entred in the previous question
117. क्या आपको किसी ने कहा है की चेकअप के लिया कब आना है?	117. Has anyone told you when to come for checkup?
118. आपको कब चेकअप के लिए जाने के लिए बोला गया? (दिन)	118. When have you been asked to come for checkup?
119.1 क्या स्टाफ के किसी भी सदस्य ने 'बच्चे का टीकाकरण' के बारे में आपको सलाह दिया?	119.1 Has any of the staff advise you about immunization of the baby
119.2 क्या स्टाफ के किसी भी सदस्य ने 'केवल माँ का दूध' के बारे में आपको सलाह दिया?	119.2 Has any of the staff advise you about exclusive breastfeeding ?
119.3 क्या स्टाफ के किसी भी सदस्य ने 'सही पोषण' के बारे में आपको सलाह दिया?	119.3 Has any of the staff advise you about optimum nutrition?
119.4 क्या स्टाफ के किसी भी सदस्य ने 'बच्चे को सही तरह नहलाना' के बारे में आपको सलाह दिया?	119.4 Has any of the staff advise you about correct bathing method for your baby?
119.5 क्या स्टाफ के किसी भी सदस्य ने 'बच्चे की नाल की देखभाल' के बारे में आपको सलाह दिया?	119.5 Has any of the staff advise you about cord care of the baby ?
119.6 क्या स्टाफ के किसी भी सदस्य ने 'माँ के लिए खतरे के संकेत' के बारे में आपको सलाह दिया?	119.6 Has any of the staff advise you about danger signs of mother?
119.7 क्या स्टाफ के किसी भी सदस्य ने 'बच्चे के लिए खतरे के संकेत' के बारे में आपको सलाह दिया?	119.7 Has any of the staff advise you about danger signs of baby?
119.8 क्या स्टाफ के किसी भी सदस्य ने 'परिवार नियोजन' के बारे में आपको सलाह दिया?	119.8 Has any of the staff advise you about family planning methods ?
119.9 क्या स्टाफ के किसी भी सदस्य ने 'अन्य किसी' के बारे में आपको सलाह दिया? (स्पष्टकरें)	119.9 Has any of the staff advise you about anything other than mentioned above? - Specify
120. बच्चा होने के एकदम बाद क्या आपको किसी प्रकार की कठिनाइयों का सामना करना पड़ा था?	120. At any time just after the delivery did you suffer from any problems?
121.1 आपको कौन कौन सी समस्याएं हुई थी	121.1 IF YES: What problems did you have?
121.2 आपको कौन कौन सी समस्याएं हुई थी? अन्य (स्पष्ट करें)	121.2 IF YES: What problems did you have? - Other (Specify)
122. आप जिस समय गर्भवती हुईं थी उस समय की स्वास्थ्य को आप कैसे मूल्यांकन करेंगी? क्या आप कहेंगे, अति उत्कृष्ट, बहुत अच्छा, अच्छा, निष्पक्ष, खराब या बहुत खराब?	122. How will you rate your health at the time you became pregnant, will you say it was excellent, very good, good, fair, poor, or very poor?
123. /इस समय की स्वास्थ्य को आप कैसे मूल्यांकन करेंगी? क्या आप कहेंगे, अति उत्कृष्ट, बहुत अच्छा, अच्छा, निष्पक्ष, खराब या बहुत खराब?	123. How will rate your health now, will you say it is excellent, very good, good, fair, poor, or very poor?
अब हम 'Person Centered Care' अनुभाग में प्रवेश करेंगे ?	Now we will start with 'Person-centred care' section of the survey.
PCC1. जब आप स्वास्थ्य केंद्र में आईं, क्या तब आपको डॉक्टर/नर्स से मिलने के पहले इंतज़ार करना पड़ा? अगर हाँ, आपके हिसाब से क्या यह समय कम था ,थोड़ा ज़्यादा था, या बहुत ही ज़्यादा था?	PCC1. When you first arrived at the health facility, did you have to wait before a doctor or nurse first examined you? If Yes: How did you feel about the amount of time you waited? Would you say it was: just a little long, somewhat long, or very long?
.
PCC2. जब आप पहली बार डॉक्टर/ नर्स से मिलीं, क्या उन्होनें आपको अपना पहचान/नाम बताया?	PCC2. Did the doctors, nurses, or other health care providers introduce themselves to you when they came to see you?
PCC3. क्या डॉक्टर/ नर्स ने आपके साथ सम्मान के साथ व्यवहार किया?	PCC3. Did the doctors, nurses, or other staff at the facility treat you with respect?
PCC4. जब आप डॉक्टर/ नर्स से बात- चीत कर रहीं थीं, क्या वहां पर कोई और लोग भी थे जिन्हे आप वहां नहीं चाहती थीं ?	PCC4. When you were speaking to the doctors, nurses or other staff at the facility, was there anyone else around whom you did not want to be there?
PCC5. शारीरिक जाँच यी प्रसव के समय, क्या वहां पर कोई और लोग भी थे जिन्हे आप वहां नहीं चाहती थीं ?	PCC5. During your physical exams and labour, were other people around who you didn't want to be there?
PCC6. क्या आपको किसी चादर या कमभल से ढका गया था, जिसकी वजह से आपको नहीं लगा की आपका शरीर खुला हुआ है?	PCC6. Were you covered up with a cloth, or blanket during examinations in the labor room so that you did not feel exposed?
PCC7.क्या आपको लगता है की इस स्वास्थ्य केंद्र में, आपके देखभाल और सेहत से सम्बंधित जानकारी गोपनीय रखी जाएगी?	PCC7. Do you feel like your health information is or will be kept confidential at this facility?
PCC8. आपके हिसाब से, क्या आपको अपनी खुद की देखभाल के बारे में काफ़ी जानकारी दी गयी थी, जिससे आपको समझ आ रहा था की क्या हो रहा है?	PCC8. Were you given enough information about your care in order for you to feel like you understood what happened?
PCC9. क्या आपको लगता है की डॉक्टर/ नर्स ने आपको अपनी देखभाल से सम्बंधित निर्णय लेने में शामिल किया था?	PCC9. Did you feel like the doctors, nurses or other staff at the facility involved you in decisions about your care?
PCC10. बच्चा होते समय क्या आप अपनी पसंद की स्थिति (खड़ा रहना, बैठना, इधर- उधर चलना या लेटना) में रह पायीं थीं?	PCC10. During labour and delivery, some women like laying down, while others like to sit, stand or walk around. During labour and delivery, do you feel like you were able to be in the position of your choice?
PCC11. क्या डॉक्टर/नर्स/अन्य कर्मचारी ने आपको ठीक से सारी जानकारी समझायी?	PCC11. Did you feel the doctors, nurses or other staff at the facility clearly explained things to you?
PCC12. क्या आपको लगता है की आप डॉक्टर/ नर्स से सवाल पूछ सकती थीं?	PCC12. Did you feel you could ask the providers any questions you had?
PCC13. क्या आपके पास कोई सवाल थे जो आप नहीं पूछ पायीं ?	PCC13. Did you have questions you wanted to ask but you felt you could not ask?
PCC14. जब आपने कोई सवाल पूछे, क्या डॉक्टर /नर्स ने जवाब ऎसी तरह दिए की आप पूरी तरह समझ पायीं?	PCC14. When you had questions, did the doctor or nurse answer in a way you could understand?
PCC15. क्या डॉक्टर्स/नर्स/ अन्य कर्मचारिओं ने प्रसव से सम्बंधित डर (fears)को दूर करने में आपकी सहायता की?	PCC15. Did the doctors, nurses or other staff at the facility support your anxieties and fears about labor and delivery?
PCC16. क्या डॉक्टर / नर्स ने आपको ठीक-ठीक समझाया की वह आप पर क्या जांच/ इलाज कर रहे हैं?	PCC16. Did the doctors and nurses explain to you why they were doing examinations or procedures on you?
PCC17. क्या आपको समझ आ रहा था की आपको अलग-अलग दवाइयां या टेस्ट क्यों दिए जा रहे हैं?	PCC17. Did you feel you understood the purpose of medicines and tests given/done to you?
PCC18. क्या आपको ऐसा लगा की अलग डॉक्टर/नर्स/अन्य कर्मचारी आपको अलग-अलग जानकारी दे रहे थे?	PCC18. Did you feel that different doctors, nurses or other staff at the facility were giving you different information?
PCC19. क्या आपके परिवार के लोग या साथियों ने आपसे कहा की डॉक्टर/नर्स/अन्य कर्मचारी आपकी सेहत व् देखभाल के बारे में सवालों का जवाब नहीं दे रहे हैं ?	PCC19. Did any of your family members complain that the doctors, nurses or other staff at the facility did not answer their questions about your care?
PCC20. टॉयलेट/ बाथरूम जाने के समय क्या किसी ने आपकी सहायता की?	PCC20. When you had to go to the toilet or washroom, did someone help you?
PCC21. क्या आपको लगा की प्रसव के समय आप अपने साथ किसी को रख पायी थीं?	PCC21. Did you feel you were allowed to have someone you wanted to stay with you during labor?
PCC22. क्या आपको लगा की बच्चा होते समय आप अपने साथ किसी को रख पायी थीं?	PCC22. Did you feel you were allowed to have someone you wanted to stay with you during the delivery?
PCC23. स्वास्थ्य-केंद्र में क्या आप अन्य लोगों से अलग या अकेले महसूस कर रहीं थीं? क्या आपको नज़रअंदाज़ कर दिया गया था? / Did you feel isolated or neglected from other people at the facility?	PCC23. Did you feel isolated from other people or felt being neglected at the facility?
PCC24. क्या आपको ऐसा लगा की आपके परिवार के लोग या साथी, जब कभी आप चाहें आप से आकर मिल सकते थे?	PCC24. Did you feel your family and friends were allowed to visit you whenever you wanted them to?
PCC25. जब कभी बी आपको ज़रुरत पड़ी थी, क्या स्वास्थ्य सहायकों ने आपके ऊपर पूरी तरह ध्यान दिया था?	PCC25. When you needed help, did you feel the doctors, nurses or other staff at the facility paid attention?
PCC26. क्या आपको लगा की डॉक्टर / नर्स ने आपके दर्द के बारे मैं आपसे पुछा?	PCC26. Did you feel like the doctor or nurse asked how much pain your were in?
PCC27. क्या आपको लगा की ज़रुरत पड़ने पर आपको दर्द की दवा दी गयी थी ?	PCC27. Did you feel you were you given pain medication when you felt you needed it?
PCC28. जब कभी भी आपको भूक लगी थी, तब क्या आप खाना खा पाई थीं?	PCC28. Did you feel you were allowed to eat when you were hungry?
PCC29. क्या आपको ऐसा लगा की डॉक्टर / नर्स आपको भूल कर आपस में बात कर रहे थे?	PCC29. Did you feel the doctors, nurses or other staff at the facility talked about you as if they had forgotten you were there?
PCC30. क्या आपको ऐसा लगा की आपके ऊपर किसी ने चिल्लाया, डांटा, बेइज़्ज़ती की, आपको धमकाया, या आपसे बदतमीज़ी से बात करी?	PCC30. Did you feel you were you shouted at, scolded, insulted, threatened, or talked to rudely?
PCC31. क्या आपको ऐसा लगा की आपके धक्का दिया गया, मारा गया, बाँधा गया या आपके मुँह में कपडा ठूंसा गया?	PCC31. Did you feel like you were treated roughly like pushed, beaten, slapped, pinched, physically restrained, or gagged?
PCC32. क्या आपने किसी के साथ ऐसा होते देखा?	PCC32. Did you see anyone experience any of this?
PCC33. क्या डॉकटर, नर्स, या अन्य करमचरी ने आपसे यी आपके परिवार से पैसा माँगा था?	PCC33. Did the doctors, nurses or other staff at the facility ask you or your family for money other than the official cost?
PCC34. क्या आपको ऐसा लगा की आपको स्वास्थ्य केंद्र में ज़बरदस्ती रखा गया, क्यूंकि आप और पैसा नहीं दे पायीं?	PCC34. Did you feel like you were forced to stay at the health facility against your will because you could not pay what was being asked of you?
PCC35. क्या आपको या आपके परिवार को स्वास्थ्य केंद्र के बाहर से आपके इलाज से सम्बंधित कोई सामान या टेस्ट करवाने को कहा गया था? / Were you or your family asked to buy anything from outside the health facility for your care?	PCC35. Were you or your family asked to buy anything from outside the health facility for your care?
PCC36. क्या आप स्वास्थ्य केंद्र में सुरक्षित महसूस कर रही थीं?	PCC36. Did you feel safe in the health facility?
PCC37.क्या लेबर वार्ड में ज़्यादा भीड़ थी?	PCC37. Was the labor ward too crowded?
PCC38. क्या प्रसवोत्तर वार्ड में ज़्यादा भीड़ थी?	PCC38. Was the postnatal ward too crowded?
PCC39. क्या आपको लगा की लेबर वार्ड साफ़ था?	PCC39. Did you feel the labour ward was clean?
PCC40. क्या आपको लगा की प्रसवोत्तर वार्ड साफ़ था?	PCC40. Did you feel the postnatal ward was clean?
PCC41. क्या आपको लगता है कि शौचालय या बाथरूम साफ़ हैं?	PCC41. Did you think the toilets and washrooms were clean?
PCC42. क्या आपको लगता है कि स्वास्थ्य केंद्र में आपकी देखभाल के लिए पर्याप्त स्टाफ है?	PCC42. Do you think there was enough health staff in the facility to care for you?
PCC43. क्या आपको लगा कि डॉक्टर /नर्स या स्वास्थ्य केंद्र के अन्य कर्मचारियों ने आपका अच्छे से ख़याल रखा ?	PCC43. Did you feel the doctors, nurses or other staff at the facility take the best care of you?
PCC44. क्या आपको लगा कि डॉक्टर / नर्स आपके लिए हमेशा अच्छा सोचते / चाहते थे?	PCC44. Did you feel the doctors, nurses or other staff at the facility wanted the best for you?
PCC45. क्या आपका डॉक्टर / नर्स के ऊपर अपनी देखभाल को लेकर पूरा भरोसा था?	PCC45. Did you feel you had complete trust in the doctors, nurses or other staff at the facility with regards to your care?
PCC46. क्या आपके हिसाब से, डॉक्टर / नर्स आपको अपनी देखभाल के बारे में हमेशा सच बता रहे थे?	PCC46. Do you think the doctors, nurses or other staff at the facility always told you the truth about your care?
PCC47. क्या डॉक्टर /नर्स ने आपके साथ मानवीय व्यवहार किया?	PCC47. Did you feel the doctors, nurses or other staff at the facility care about you as a person?
क्या प्रसव या डिलिवरी के दौरान आपके साथ किसी भी वजह से किसी तरह का भेदभाव हुआ था ।	During your labor and delivery would you say you were treated differently because of any of the following?
PCC48. आपकी उम्र ?	PCC48. Your age?
PCC49. आपकी वैवाहिक स्थिति	PCC49. Your marital status?
PCC50. आपके बच्चों की संख्या	PCC50. The number of children you have?
PCC51. शिशु का लिंग	PCC51. Sex of your newborn?
PCC52. आपकी गर्भावस्था का परिणाम	PCC52. The outcome of your pregnancy?
PCC53. आपकी आर्थिक स्थिति (अमीर या गरीब होना)	PCC53. Your economic status (wealth or lack of money)?
PCC54. आपकी शिक्षा का स्तर	PCC54. The level of your education?
PCC55. आपकी सामाजिक स्थिति	PCC55. Your socital status?
PCC56. आपका धर्म	PCC56. Your religion?
PCC57. आपकी जाति	PCC57. Your caste?
PCC58. स्वास्थ्य केंद्र में आपकी जान पहचान	PCC58. Your connections with the facility?
PCC59. आपकी कोई बीमारी	PCC59. Any illnesses you may have?
PCC60. आपकी डॉक्टरों से अलग राय	PCC60. Your difference in opinion?
.
अब मै आप से जो चीजे पूछने जा रहा हू उसमे से आपको क्या लगता है की कौन सी चीजे होनी चाहिए कौन सी नहीं होनी चाहिए ।	In the following questions I will ask about your opinion in terms of acceptibility/unacceptibility.
PCC61. निजी जानकारी का गोपनीय रखा जाना।	PCC61. Personal information kept confidential
PCC62. डॉक्टर से दिखवाने के लिए एक घंटे से ज़्यादा इंतज़ार करना।	PCC62. To wait for more than one hour before being seen
PCC63. डॉक्टर / नर्स मरीज़ पे चिल्लाएं या उसको डांटें।	PCC63. Providers to shout at or scold the patient
PCC64.कहना न मानने पर डॉक्टर / नर्स मरीज़ को मारें।	PCC64. Providers hit the patient if they don't do what they are told
PCC65. प्रसव पीड़ा और डिलीवरी के दौरान मेरे साथ कौन हो ये चुनने का अधिकार न होना।	PCC65. Not to have a choice of who should be with me during labor and deliver
PCC66. स्वास्थ्य केंद्र का गन्दा होना।	PCC66. For facilities to be dirty
PCC67. उम्र की वजह से बेहतर सेवा मिलना।	PCC67. To receive better care because of age
PCC68. विवाहित होने की वजह से बेहतर सेवा मिलना।	PCC68. To receive better care because you are married
PCC69. शिक्षित होने की वजह से बेहतर सेवा मिलना।	PCC69. To receive better care because you are more educated
PCC70. अमीर होने की वजह से बेहतर सेवा मिलना।	PCC70. To receive better care because you are weathly
PCC71. स्वास्थ्य केंद्र वाले इलाज के खर्चे के अलावा पैसे मांगते हैं.	PCC71. Health providers ask me or my family for money other than the official cost
अब हम 'पसंदीदा जगह' अनुभाग में प्रवेश करेंगे ?	Now we will start with 'Preferred delivery place and companion' section of the survey.
.
124. यदि आप कभी फिर गर्भवती होंगी, तो कौनसे जगह पे आप प्रसव के लिए जाना चाहेंगे?	124. If you were to have another baby, in what type of place would you like to deliver?
124.1 यदि आप कभी फिर गर्भवती होंगी, तो कौनसे जगह पे आप प्रसव के लिए जाना चाहेंगे? अन्य सरकारी.	124.1 If you were to have another baby, in what type of place would you like to deliver? - other government facility
124.2 यदि आप कभी फिर गर्भवती होंगी, तो कौनसे जगह पे आप प्रसव के लिए जाना चाहेंगे? अन्य निजी.	124.2 If you were to have another baby, in what type of place would you like to deliver? - other private facility
124.3 यदि आप कभी फिर गर्भवती होंगी, तो कौनसे जगह पे आप प्रसव के लिए जाना चाहेंगे? अन्य.	124.3 If you were to have another baby, in what type of place would you like to deliver? - other
125. यदि आप कभी फिर गर्भवती होंगी, तब प्रसव के समय आप अपने साथ कैसा सहयोगी चांहेंगीं?	125. If you were to have another baby, who would you like to assist in your delivery?
125.1 यदि आप कभी फिर गर्भवती होंगी, तब प्रसव के समय आप अपने साथ कैसा सहयोगी चांहेंगीं? ..अन्य	125.1 If you were to have another baby, who would you like to assist in your delivery? - Other
126. (प्रसव के दौरान) / यदि आप कभी फिर गर्भवती होंगी, तब प्रसव के समय क्या आप सहयोगी के इलावा किसी और को कमरे में साथ रखना चाहेंगीं?	126. If you were to have another baby, would you like someone apart from the person who will deliver your baby to be in the same room as you during your labor?
127. प्रसव पीड़ा के दौरान आप किसको अपने साथ कमरे में रखना चाहेंगी?	127. Who would you want to be in the same room with you during labor?
127.1 प्रसव पीड़ा के दौरान आप किसको अपने साथ कमरे में रखना चाहेंगी? अन्य (स्पष्टकरें)	127.1 Who would you want to be in the same room with you during labor? - Other (Specify)
128. यदि आप कभी फिर गर्भवती होंगी, तब प्रसव के बाद क्या आप सहयोगी के इलावा किसी और को कमरे में साथ रखना चाहेंगीं?	128. If you were to have another baby, would you like someone apart from the person who will deliver your baby to be in the same room as you after your delivery?
129.1 बच्चा निकलने के समय आप किसको अपने साथ कमरे में रखना चाहते हैं?	129.1 Who would you want to be in the same room with you when the baby comes out?
129.2 बच्चा निकलने के समय आप किसको अपने साथ कमरे में रखना चाहते हैं? अन्य (स्पष्टकरें)	129.2 Who would you want to be in the same room with you when the baby comes out? - Other (Specify)
130. यदि आप कभी फिर गर्भवती होंगी, तब बच्चा होने के बाद क्या आप सहयोगी के इलावा किसी और को कमरे में साथ रखना चाहेंगीं?	130. If you were to have another baby, would you like someone apart from the person who will deliver your baby to be in the same room as you after delivery?
131.1 बच्चा निकलने के बाद आप किसको अपने साथ कमरे में रखना चाहते हैं?	131.1 Who would you want to be in the same room with you after delivery?
131.2 /बच्चा निकलने के बाद आप किसको अपने साथ कमरे में रखना चाहते हैं? - अन्य (स्पष्टकरें)	131.2 Who would you want to be in the same room with you after delivery? - Other (Specify)
132. सामान्य तौर पर प्रसव के दौरान प्राप्त की गयी देखभाल की गुणवत्ता को आप कैसे मूल्यांकन करेंगी? क्या आप कहेंगे, बहुत खराब,खराब, अच्छा या बहुत अच्छा?	132. In general how would rate the quality of care you received during delivery? Will you say it was very good, good, poor or very poor?
133. सामान्य तौर पर प्रसव के दौरान प्राप्त की गयी सेवाओं से आप कितना संतुष्ट है? क्या आप कहेंगे, बहुत असंतुष्ट, असंतुष्ट, संतुष्ट या बहुत संतुष्ट	133. In general how satisfied were you with the services you received during your delivery? Will you say you are very satisfied, satisfied, dissatisfied, or very dissatisfied
134. यदि औरत स्वस्थ है, तो उन्हें प्रसव के लिए स्वास्थ्य केंद्र में या स्वास्थ्य सेवा प्रदाता के पास जाने की जरूरत नहीं है।	134. If a woman is healthy, she does not need to deliver in a health facility or with a health provider.
135. यदि किसी महिला ने पहले जन्म दिया है, तो उन्हें प्रसव के लिए स्वास्थ्य केंद्र में या स्वास्थ्य सेवा प्रदाता के पास जाने की जरूरत नहीं है।	135. If a woman has given birth before she does not need to deliver in a health facility or with a health provider.
136. स्वास्थ्य केंद्र में या स्वास्थ्य सेवा प्रदाता द्वारा डिलीवरी कराना कमजोरी की निशानी है।	136. Delivering in a health facility or with a health provider is a sign of weakness.
137. हर गर्भवती महिला को स्वास्थ्य केंद्र में प्रसव करवाना चाहिए या स्वास्थ्य सेवा प्रदाता के साथ होना जरूरी है।	137. Every pregnant woman needs to deliver in a health facility or with a health provider.
138. कोई भी गर्भवती महिला जिनको कोई जटिलताये नहीं है, वो बहुत जल्दी प्रसव पीड़ा और प्रसव के दौरान जटिलताओं से ग्रसित हो सकते हैं।	138. A pregnant woman with no complications can quickly develop complications during labor and delivery.
अब हम 'घर की विशेषताये' अनुभाग में प्रवेश करेंगे ?	Now we will start with the section on 'household charateristics'.
.
139.1 आपके घर में कितने बड़े लोग है ? (adults)	139.1 How many people live in your household, including yourself? How many adults?
139.2 आपके घर में कितने बच्चे है ?	139.2 How many children live in your household?
140.1 आपके साथ आपके पुरुष साथी/ पति रहते है ?	140.1 Does your male partner/husband stay with you?
140.2 आपके साथ आपके माता-पिता रहते है ?	140.2 Does your mother and father stay with you?
140.3 आपके साथ आपके सास-ससुर रहते है ?	140.3 Does your mother-in-law and fatherin-law stay with you?
140.4 आपके साथ आपके भाई-बहिन रहते है ?	140.4 Does your siblings stay with you?
140.5 आपके साथ आपके देवर/जेठ रहते हैं ?	140.5 Does your brother-in-law stay with you?
140.6 आपके साथ आपके ननद/बहनोई रहते हैं ?	140.6 Does your sister-in-law stay with you?
141. क्या आपके घर में प्रेशर कुकर है?	141. Does your household have a pressure cooker?
142. क्या आपके घर में रंगीन टेलीविजन है?	142. Does your household have a color television?
143. क्या आपके घर में मेज है?	143. Does your household have a table?
144. क्या आपके घर में बिजली का पंखा है?	144. Does your household have an electric fan?
145. क्या आपके घर में कुर्सी है?	145. Does your household have a chair?
146. क्या आपके घर में फ्रिज है?	146. Does your household have a refrigerator?
147. क्या आपके घर में शीशे की खिड़कियां है?	147. Does your household have windows with glass?
148. क्या आपके घर में गद्दा है ?	148. Does your household have a mattress?
149. आप लोग घर पे किस प्रकार की शौचालय का उपयोग करते है?	149. What type of toilet does your household use?
150. आपके घर की छत बनाने के लिए कौनसा मुख्य सामग्री का प्रयोग किआ गया है ?	150. What is the main material that the roof of your household is made of?
151. आपके घर की दीवारों को बनाने के लिए कौनसा मुख्य सामग्री का प्रयोग किआ गया है ?	151.1What is the main material that the walls of your household are made of?
152.1 खाना पकाने के लिए आपके घर में कौन से प्रकार का ईंधन का उपयोग किआ जाता है?	152.1 What type of fuel does your household use for cooking?
152.2 खाना पकाने के लिए आपके घर में कौन से प्रकार का ईंधन का उपयोग किआ जाता है? - अन्य	152.2 What type of fuel does your household use for cooking? - Other
153. आपके घर के किसी भी सदस्य का बैंक खाता या डाकघर खाता है?	153. Does any member of your household have a bank account or post office account?
समाप्त : क्या आपने सभी जानकारी ध्यान पुर्बक भरें हैं ?	Survey Completed: Have you filled all the information carefully?
क्या हम 6 हफ़्तों बाद फ़ोन द्वारा आपके स्वास्थ्य के बारे में आपसे बात कर सकते हैं ?	Can we call you in 6 weeks time again to enquire about your health status?
कृपया माँ (या परिवार) का मोबाइल नंबर इंकित करें |	Kindly enter self/mother's/other family member's mobile number
.

## Sheet: choices
value	Hindi	English
1	Yes	Yes
0	No	No
1	हाँ, और स्कूल में सीखा	Yes, and attended school
2	हाँ, लेकिन स्कूल में नहीं गए	Yes, but did not attend schoool
0	नहीं	No
0	स्कूल नहीं गए	Did not go to school
1	प्राथमिक कक्षा तक	Primary
2	आठवी तक	Till eigth standard/Post-primary
3	माध्यमिक कक्षा तक	Secondary
4	कॉलेज (मध्य स्तर) तक	College
5	विश्वविद्यालय तक	University
1	हाँ	Yes
0	नहीं	No
1	कृषक	Cultivator
2	कृषि श्रम	Agricultural Labor
3	आकस्मिक श्रम	Casual Labor
4	वेतनभोगी कर्मचारी	Salaried Worker
5	स्वनियोजित खुदरा व्यापार	Self-employed in petty trade
6	स्वनियोजित लघु उद्योग	Self-employed small scale industry
9	अन्य (स्पष्ट करे)	Other (Specify)
99	पता है	Yes I know
88	पता नहीं	Don’t Know
1	कृषक	Cultivator
2	कृषि श्रम	Agricultural Labor
3	आकस्मिक श्रम	Casual Labor
4	वेतनभोगी कर्मचारी	Salaried Worker
5	स्वनियोजित खुदरा व्यापार	Self-employed in petty trade
6	स्वनियोजित लघु उद्योग	Self-employed in small scale industry
7	बेरोज़गार	Unemployed
9	अन्य (स्पष्ट करे)	Other (Specify)
99	पता है	Yes I know
88	पता नहीं	Don’t Know
1	अविवाहित	Unmarried
2	साथी के साथ रहना	Cohabiting/Partnered
3	शादी शुदा	Married
4	विधवा	Widowed
5	तलाकशुदा	Divorced
99	पता है	Yes I know
88	पता नही	Don’t Know
99	पता हैं	Yes I know
88	पता नहीं	Don’t Know
1	आधार	Aadhar
2	वोटर आईडी	Voter ID Card
3	बी पी एल	BPL
4	ए पी एल	APL
5	पासपोर्ट	Passport
9	अन्य (स्पष्ट करें)	Other (Specify)
1	हिन्दू	Hindu
2	मुस्लिम	Muslim
3	ईसाई	Christian
9	अन्य	Other
1	अनुसूचित जाति	Scheduled Caste
2	अनुसूचित जनजाति	Scheduled Tribes
3	सामान्य	General
4	अन्य पिछड़ा वर्ग	Other Backward Class
9	अन्य (स्पष्ट करें)	Other (Specify)
1	हाँ	Yes
0	नहीं	No
1	हाँ	Yes
0	नहीं	No
97	इनकार	Refused
88	पता नहीं	Don’t Know
1	हाँ	Yes
0	नहीं	No
97	इनकार	Refused
88	पता नहीं	Don’t Know
1	हाँ	Yes
0	नहीं	No
1	हाँ	Yes
0	नहीं	No
1	हाँ	Yes
0	नहीं	No
1	हाँ	Yes
0	नहीं	No
1	हाँ	Yes
0	नहीं	No
1	डाक्टर	Doctor
2	नर्स	Nurse
3	ए. एन. एम्.	Auxilary Nurse Midwife (A.N.M.)
4	आशा / आगनवाड़ी	Accredited Social Health Activist (ASHA)/Anganwadi Worker (AWW)
5	दाई	Midwife
6	परिवार के लोग / रिश्तेदार / दोस्त	Family members/relatives/friends
88	पता नहीं	Don’t Know
9	अन्य (स्पष्ट करें)	Other (Specify)
1	प्रसूता के घर	Respondent's Home
2	अन्य घर	Other Home
3	सीएचसी	Community Health Centre (CHC)
4	पीएचसी	Primary Health Centre (PHC)
5	सब सेन्टर	Sub-centre
6	मोबाइल क्लिनिक	Mobile clinic
7	अन्य (स्पष्ट करें) - सार्वजनिक क्षेत्र	other (Specify) - Pulic Sector
8	निजी अस्पताल / क्लिनिक	Private Hospital/clinic
10	प्रसूति घर	Respondent's Home
11	मोबाइल क्लिनिक	Mobile clinic
12	अन्य (स्पष्ट करें) - निजी चिकित्सा क्षेत्र	Other (Specify) - Private Sector
9	अन्य (स्पष्ट करें)	Other (Specify)
99	पता हैं	Yes I know
88	पता नहीं	Don’t Know
1	हाँ	Yes
0	नहीं	No
1	सरदर्द	Headache
2	धुंधली दृष्टि	Blurry vision
3	सूजन	Edema/Pre-eclamsia
4	योनि से खून बहना	Vaginal Bleeding
5	दौरे पड़ना	Convulsions/eclampsia
6	धनुस्तंभ(टिटनेस)	Tetanus
7	बदबूदार श्राव	Foul-smelling discharge
8	निचले पेट में दर्द	Lower abdominal pain
10	बुखार	Fever
11	अत्यधिक उलटी	Excessive vomitting
12	चक्कर आना	Dizziness
13	घबराहट	Palpitation
14	उच्च रक्त चाप	High blood pressure
15	सूगर	Diabetes
16	एनीमिया (खून की कमी)	Anaemia
17	मलेरिआ	Malaria
18	मूत्र पथ के संक्रमण	Urinary Tract Infection
9	अन्य (स्पष्ट करें)	Other (Specify)
1	हाँ	Yes
0	नहीं	No
88	पता नहीं	Don’t Know
1	डॉक्टर	Doctor
2	नर्स/मिडवाइफ	Nurse/Midwife
3	सहायक नर्स मिडवाइफ	Auxilary Nurse Midwife (A.N.M.)
4	प्रशिक्षित पारंपरिक जन्म परिचर	Trained Traditional Birth Attendent
5	अप्रशिक्षित पारंपरिक जन्म परिचर	Untrained Traditional Birth Attendent
6	रिश्तेदार / दोस्त	Relative/Friend
88	पता नहीं	Don’t Know
9	अन्य	Other
1	दूसरे सुविधा से भेजा	Refered from another facility
2	मेरे घर के पास है	Close to my home
3	मैं पहले के प्रसब के लिए यहाँ आई हूँ	I delivered here in the past
4	मैंने यहाँ आपने प्रसब पुर्ब देखभाल लिया था	I visited here for my ANC care
5	सस्ती	Affordable
6	यह अच्छी तरह से देखभाल / विशेषज्ञ / अच्छी तरह से प्रशिक्षित सेवा प्रदान करता है	It provides good care/expert/good care provided by well trained staff
7	दोस्त / परिवार द्वारा सलाह	Recommended by a friend/family
8	कोई और बिकल्प नहीं था	No other choice
9	अन्य (स्पष्ट करें)	Other (Specify)
1	एम्बुलेंस	Ambulance
2	टैक्सी / निजी कार (पैसे लागू)	Taxi / private car (costs money)
3	निजी कार (मुफ़्त)	Private Car (free)
4	सार्वजनिक परिवाहन	Public Transport
5	मोटरसाइकिल	Motorcycle
6	साइकिल	Bicycle
7	पैदल	Walk
88	पता नही	Don’t Know
9	अन्य (स्पष्ट करें)	Other (Specify)
1	बहुत कम	Very short
2	थोड़ा सा	A little long
3	ज्यादा	Long
4	बहुत ज्यादा	Very long
1	हाँ	Yes
0	नहीं	No
88	पता नहीं	Don’t Know
1	बहुत आसान है	Very easy
2	आसान है	Easy
3	मुश्किल है	Difficult
4	बहुत कठिन है	Very Difficult
1	हाँ	Yes
0	नहीं	No
88	पता नहीं	Don’t Know
1	बहुत आसान है	Very easy
2	आसान है	Easy
3	मुश्किल है	Difficult
4	बहुत कठिन है	Very Difficult
2	हाँ (पर पता नही कितना)	Yes (but don’t know how much)
0	नहीं	No
88	पता नहीं	Don’t Know
1	हाँ (पता है कितना दिया)	Yes (I know how much I have paid)
1	हाँ	Yes
0	नहीं	No
88	पता नहीं	Don’t Know
2	हाँ (पर पता नही कितना)	Yes (but don’t know how much)
1	हाँ (पता है कितना )	Yes (I know how much)
0	नहीं	No
88	पता नहीं	Don’t Know
2	हाँ (पर पता नही कितना)	Yes (but don’t know how much)
1	हाँ (और पता है कितना)	Yes (I know how much)
0	नहीं	No
88	पता नहीं	Don’t Know
1	बहुत आसान है	Very easy
2	आसान है	Easy
3	मुश्किल है	Difficult
4	बहुत कठिन है	Very Difficult
1	हाँ	Yes
0	नहीं	No
88	पता नहीं	Don’t Know
1	हाँ	Yes
0	नहीं	No
88	पता नहीं	Don’t Know
1	स्वास्थ्य सहयोगी नहीं थे	Delivery staff not available
2	दवाइयाँ नहीं थीं	Medicines were unavailable
3	खून नहीं था	Blood was not available
4	सीज़ेरियन सेक्शन के लिए कोई नहीं था	Cesarean-section was not possible
5	अन्य सर्जरी नहीं हो सकी	Other surgery was not possible
6	बच्चा होने के समय अन्य उलझनें (स्पष्टकरें)	Complications with delivery (Specify)
88	पता नहीं	Don’t Know
1	अपना घर	Respondent's Home
2	अन्य किसी का घर	Someone else's home
3	सीएचसी	Community Health Centre (CHC)
4	पीएचसी	Primary Health Centre (PHC)
5	सब सेन्टर	Sub-centre
6	मोबाइल क्लिनिक (Govt.)	Mobile clinic (Govt.)
7	अन्य सरकारी(स्पष्टकरें)	Other Government facility (Specify)
8	निजी अस्पताल/ क्लिनिक	Private Hospital/clinic
10	मातृत्व घर	Maternity Home
11	मोबाइल क्लिनिक (Private)	Mobile Clinic (Private)
12	अन्य निजी ( स्पष्टकरें)	Other Private facility (Specify)
9	अन्य (स्पष्टकरें)	Other (Specify)
1	अपना घर	Respondent's Home
2	अन्य किसी का घर	Someone else's home
3	सीएचसी	Community Health Centre (CHC)
4	पीएचसी	Primary Health Centre (PHC)
5	सब सेन्टर	Sub-centre
6	मोबाइल क्लिनिक(Govt.)	Mobile clinic (Govt.)
7	अन्य सरकारी	Other Government facility (Specify)
8	निजी अस्पताल/ क्लिनिक	Private Hospital/clinic
10	मातृत्व घर	Maternity Home
11	मोबाइल क्लिनिक (Private)	Mobile Clinic (Private)
12	अन्य निजी	Other Private facility (Specify)
9	अन्य	Other (Specify)
1	हाँ	Yes
0	नहीं	No
88	पता नहीं	Don’t Know
1	एम्बुलेंस	Ambulance
2	टैक्सी / निजी कार (पैसे लागू)	Taxi / private car (costs money)
3	निजी कार (मुक्त)	Private Car (free)
4	सार्वजनिक परिवाहन	Public Transport
5	मोटरसाइकिल	Motorcycle
6	साइकिल	Bicycle
9	अन्य (स्पष्टकरें)	Other (Specify)
1	स्वास्थ्य सहयोगी	Health Provider
2	परिवार	Family members
3	आपके आस-पास रहने वाले	Community
4	अन्य किसी	Someone else
5	प्रतिवादी	Respondent
88	पता नहीं	Don’t Know
1	हाँ	Yes
0	नहीं	No
1	पति	Husband/Partner
2	सास	Mother-in-law
3	माँ	Mother
4	बहन	Sister
5	दोस्त/पडोसी	Friend/Neighbour
6	नर्स/दाई	Nurse/Midwife
7	डॉक्टर	Doctor
9	अन्य (स्पष्टकरें)	Other (Specify)
1	हाँ	Yes
0	नहीं	No
1	हाँ	Yes
0	नहीं	No
1	पति	Husband/Partner
2	सास	Mother-in-law
3	माँ	Mother
4	बहन	Sister
5	दोस्त/पडोसी	Friend/Neighbour
6	नर्स/दाई	Nurse/Midwife
7	डॉक्टर	Doctor
9	अन्य (स्पष्टकरें)	Other (Specify)
1	माँ	Mother
2	सास	Mother-in-law
3	पति	Husband/Partner
4	बहन	Sister
5	दोस्त/पडोसी	Friend/Neighbour
8	अन्य स्वास्थ्य कार्यकर्ता	Nurse/Midwife
9	अन्य	Doctor
10	कोई नहीं	Other (Specify)
1	माँ	Mother
2	सास	Mother-in-law
3	पति	Husband/Partner
4	बहन	Sister
5	दोस्त/पडोसी	Friend/Neighbour
8	अन्य स्वास्थ्य कार्यकर्ता	Other health worker
9	अन्य	Other
10	कोई नहीं	No one
1	माँ	Mother
2	सास	Mother-in-law
3	पति	Husband/Partner
4	बहन	Sister
5	दोस्त/पडोसी	Friend/Neighbour
8	अन्य स्वास्थ्य कार्यकर्ता	Other health worker
9	अन्य	Other
10	कोई नहीं	No one
1	माँ	Mother
2	सास	Mother-in-law
3	पति	Husband/Partner
4	बहन	Sister
5	दोस्त/पडोसी	Friend/Neighbour
8	अन्य स्वास्थ्य कार्यकर्ता	Other health worker
9	अन्य	Other
10	कोई नहीं	No one
1	माँ	Mother
2	सास	Mother-in-law
3	पति	Husband/Partner
4	बहन	Sister
5	दोस्त/पडोसी	Friend/Neighbour
8	अन्य स्वास्थ्य कार्यकर्ता	Other health worker
9	अन्य	Other
10	कोई नहीं	No one
1	हाँ	Yes
0	नहीं	No
88	पता नहीं	Don’t Know
1	एक घंटे से कम समय	Less than an hour
2	एक घंटे या उससे अधिक	One or more than one hour
1	सुबह	Morning
2	दोपहर	Afternoon
3	शाम	Evening
4	रात-मध्यरात्री से पहले	Night/Before midnight
5	रात-मध्यरात्रि पश्चात	Night/After midnight
1	डॉक्टर	Doctor
2	नर्स	Nurse
3	ए.एन.एम	Auxilary Nurse Midwife (A.N.M.)
4	दाई	Midwife
5	आशा / आगनवाड़ी	Accredited Social Health Activist (ASHA)/Anganwadi Worker (AWW)
6	परिवार के लोग / दोस्त	Family members/Friend
88	पता नहीं	Don’t Know
1	आदमी	Male
2	औरत	Female
1	हाँ	Yes
0	नहीं	No
88	पता नहीं	Don’t Know
1	हाँ	Yes
0	नहीं	No
88	पता नहीं	Don’t Know
1	हाँ	Yes
0	नहीं	No
88	पता नहीं	Don’t Know
1	हाँ	Yes
0	नहीं	No
88	पता नहीं	Don’t Know
1	हाँ	Yes
0	नहीं	No
88	पता नहीं	Don’t Know
1	हाँ	Yes
0	नहीं	No
88	पता नहीं	Don’t Know
1	हाँ	Yes
0	नहीं	No
88	पता नहीं	Don’t Know
1	हाँ	Yes
0	नहीं	No
88	पता नहीं	Don’t Know
1	हाँ	Yes
0	नहीं	No
88	पता नहीं	Don’t Know
1	हाँ	Yes
0	नहीं	No
88	पता नहीं	Don’t Know
1	हाँ	Yes
0	नहीं	No
88	पता नहीं	Don’t Know
1	एक घंटे से कम समय	Less than an hour
2	एक घंटे या उससे अधिक	One or more than one hour
1	हाँ	Yes
0	नहीं	No
88	पता नहीं	Don’t Know
1	हाँ	Yes
0	नहीं	No
88	पता नहीं	Don’t Know
1	सरदर्द	Headache
2	धुंधली दृष्टि	Blurry vision
3	सूजन	Edema/Pre-eclamsia
4	योनि से खून बहना	Vaginal Bleeding
5	दौरे पड़ना	Convulsions/eclampsia
6	धनुस्तंभ(टिटनेस)	Tetanus
7	बदबूदार श्राव	Foul-smelling discharge
8	निचले पेट में दर्द	Lower abdominal pain
10	बुखार	Fever
11	अत्यधिक उलटी	Excessive vomitting
12	चक्कर आना	Dizziness
13	घबराहट	Palpitation
14	उच्च रक्त चाप	High blood pressure
15	सूगर	Diabetes
16	एनीमिया (खून की कमी)	Anaemia
17	मलेरिआ	Malaria
18	मूत्र पथ के संक्रमण	Urinary Tract Infection
9	अन्य (स्पष्ट करें)	Other (Specify)
19	धीमी गति या बच्चे का कोई हलचल नहीं	Slow or no baby movement
20	शिशु के हाथ / पैर पहले बाहर आया	Baby's head/feet came out first
21	लंबे समय की प्रसव पीड़ा	Prolonged labor
22	बाधित प्रसव	Obstructed labor
23	फटे गर्भाशय	Torn uterus
24	प्लेसेंटा प्रेविया	Placenta Previa
25	नासूर	Fistula
2	दिन में एक बार	Once a day
3	दिन में दो बार	Twice a day
4	दिन में तीन बार	Thrice a day
5	दिन में तीन बार से ज़्यादा	More than thrice a day
0	कभी नहीँ	Never
1	पहले से ही उपयोग कर रहे है	Already using one
2	इस्तेमाल की योजना कर रहे है	Planning to use
3	अभी सोचा नही है	Not planning
88	पता नहीं	Don’t Know
1	सरदर्द	Headache
2	धुंधली दृष्टि	Blurry vision
3	सूजन	Edema/Pre-eclamsia
4	योनि से खून बहना	Vaginal Bleeding
5	दौरे पड़ना	Convulsions/eclampsia
6	धनुस्तंभ(टिटनेस)	Tetanus
7	बदबूदार श्राव	Foul-smelling discharge
8	निचले पेट में दर्द	Lower abdominal pain
10	बुखार	Fever
11	अत्यधिक उलटी	Excessive vomitting
12	चक्कर आना	Dizziness
13	घबराहट	Palpitation
14	उच्च रक्त चाप	High blood pressure
15	सूगर	Diabetes
16	एनीमिया (खून की कमी)	Anaemia
17	मलेरिआ	Malaria
18	मूत्र पथ के संक्रमण	Urinary Tract Infection
9	अन्य (स्पष्ट करें)	Other (Specify)
19	नासूर	Fistula
1	बहुत असंतुष्ट	Very dissatisfied
2	असंतुष्ट	Dissatisfied
3	संतुष्ट	Satisfied
4	बहुत संतुष्ट	Very Satisfied
1	दृढ़तापूर्वक असहमत	Strongly Disagree
2	असहमत	Disagree
3	सहमत	Agree
4	दृढ़तापूर्वक सहमत	Strongly Agree
1	कोई भी प्रकार का शौचालय	Any type of latrine/toilet
2	खेत में/शौचालय नहीं है	Bush/no facility
1	कंक्रीट / सीमेंट छत	Concrete/Cement roof
2	किसी भी अन्य सामग्री	Any other material
1	सीमेंट की दीवार	Cement wall
2	किसी भी अन्य सामग्री	Any other material
1	एलपीजी, प्राकृतिक गैस	LPG, Natural gas for cooking
2	लकड़ी	Wood
1	नहीं, इंतज़ार नहीं करना पड़ा	No, did not have to wait
2	हाँ, इंतज़ार करना पड़ा (कम था)	Yes, waited (Just a little)
3	हाँ, इंतज़ार करना पड़ा (थोड़ा ज़्यादा था)	Yes, waited (Some what)
4	हाँ, इंतज़ार करना पड़ा (बहुत ही ज़्यादा था)	Yes, waited (Very long)
1	हाँ, हमेशा	Yes, all the time
2	हाँ, कईं बार	Yes, most of the time
3	हाँ, कुछ बार	Yes, a few times
4	नहीं, कभी नहीं	No, never
0	नहीं	No
1	हाँ -> बेहतर	Yes, Better
2	हाँ -> खराब	Yes, Worse
1	कभी नहीं होना चाहिए।	Unacceptable in all instances
2	कभी कभी होना ठीक है।	Acceptable in certain instances
3	हमेशा होना चाहिए।	Acceptable in all instances
1	अति उत्कृष्ट	Excellent
2	बहुत अच्छा	Very good
3	अच्छा	Good
4	निष्पक्ष	Fair
5	खराब	Bad
6	बहुत खराब	Very bad
1	हाँ	Yes
0	नहीं	No
88	पता नहीं	Don’t Know
1	दर्द कम करने की दवा	Pain relief medication
2	दर्द बढ़ाने की दवा	Pain inducing medication
0	नहीं	No
88	पता नहीं	Don’t Know
9	अन्य	Other
9	अन्य	Other
1	बेरोज़गार/गृहिणी	Unemployed/Home maker
9	अन्य (स्पष्ट करे)	Other (Specify)
1	दिन	Days
2	हफ्ते	Weeks
3	महीने	Months
4	साल	Years
1	ठीक है	Okay
2	इस अनुभाग को छोड़ कर अगले अनुभाग में जाना है	Skip this section and move to the next one
1	घंटे	Hours
2	दिन	Days
3	सप्ताह	Weeks
1	घंटा	Hours
2	मिनट	Minutes
1	घंटे	Hours
2	मिनट	Minutes
1	बंध्याकरण	Sterilization
2	आई यू डी	Intrauterine Device (IUD)
0	नही	No
1	हाँ	Yes
0	नही	No
2	अभी सोचा नहीं	Not planning
